# Supplementary material for: Intracellular Protein S-Nitrosylation—A Cells Response to Extracellular S100B and RAGE Receptor
Source: Biomolecules. 2022 Apr 20;12(5):613. doi: 10.3390/biom12050613 (PMC9138530; doi:10.3390/biom12050613)
Supplement: Supplementary file 1 [file biomolecules-12-00613-s001.zip]

Archive with 1 entries (1 files):
- biomolecules-1477814-SI.pdf
